# Supplementary material for: Adaptations to Climate-Mediated Selective Pressures in Humans
Source: PLoS Genet. 2011 Apr 21;7(4):e1001375. doi: 10.1371/journal.pgen.1001375 (PMC3080864; doi:10.1371/journal.pgen.1001375)
Supplement: Table S1 — Proportion of genic relative to nongenic and nonsynonymous relative to nongenic SNPs in the tails of the minimum rank distribution for population subset analysis with individual climate variables. Symbols *, ** and *** denote support from >95%, >97.5% and >99% of bootstrap replicate, respectively. (0.02 MB XLS) [file pgen.1001375.s008.xls]

## Sheet: Sheet1
Supplementary Table 1. Proportion of genic relative to nongenic and nonsynonymous relative to nongenic SNPs in the tails of the minimum rank distribution for population subset analysis with individual climate variables. Symbols *, ** and *** denote support from >95%, >97.5% and >99% of bootstrap replicate, respectively.
Region	Season	Variable	genic:non-genic			NS:non-genic
			tail cut-off:			tail cut-off:
			0.05	0.01	0.005	0.05	0.01	0.005
Africa to Western Eurasia		Latitude	1.02	1.03	1.05	1.05	1.09	1.16
	summer	Maximum Temperature	1.03	1.08	1.14**	1.15*	1.37*	1.66**
		Precipitation Rate	1.03*	1.08*	1.13***	0.95	0.96	1.07
		Relative Humidity	1.07***	1.20***	1.21***	1.16**	1.40**	1.52*
		Solar Radiation	1.03	1.07*	1.05	1.04	1.24	1.25
	winter	Minimum Temperature	1.02	1.07*	1.09	1.15**	1.31*	1.21
		Precipitation Rate	1	0.99	1.04	1.11	1.24	1.61**
		Relative Humidity	1.06***	1.07*	1.13*	1.14**	1.42**	1.52*
		Solar Radiation	1.08***	1.11**	1.15**	1.09	1.24	1.47*
Africa to East Asia		Latitude	1.04**	1.07	1.14**	1.04	0.99	1.33
	summer	Maximum Temperature	1.05**	1.07*	1.09	1.14**	1.19	1.15
		Precipitation Rate	1.01	1.02	1.02	1.01	1.1	1.15
		Relative Humidity	1.03	1.05	1.05	1.02	1.08	1.07
		Solar Radiation	1.03	1.02	1.09	1.02	1.12	1.15
	winter	Minimum Temperature	1.04	1.02	1.03	1.01	1.21	1.33
		Precipitation Rate	1.05***	1.09***	1.15***	1.10*	0.97	0.98
		Relative Humidity	1.01	1.05	1.08	1.05	1.01	1.2
		Solar Radiation	1.03	1.02	1.03	1.05	1.03	1.24
Symbols *, ** and *** denote support from >95%, >97.5% and >99% of bootstrap replicate, respectively
