# Supplementary material for: Adaptations to Climate-Mediated Selective Pressures in Humans
Source: PLoS Genet. 2011 Apr 21;7(4):e1001375. doi: 10.1371/journal.pgen.1001375 (PMC3080864; doi:10.1371/journal.pgen.1001375)
Supplement: Table S3 — Canonical pathways and sets of genes differentially expressed in response to chemical and genetic perturbations enriched in the 1% and 5% tails of the minimum rank distribution. Symbols *, ** and *** denote support from >95%, >97.5% and >99% of bootstrap replicate, respectively. (0.03 MB XLS) [file pgen.1001375.s010.xls]

## Sheet: Sheet1
Supplementary Table 3. Enrichment for Canonical Pathways and Chemical and Genetic Perturbations
Canonical Pathways	Geographic Region	Gene Set (Molecular Signatures Database ID)	Description	SNPs in gene set: other genic SNPs
				tail cutoff:
				0.05	0.01	0.005
	Worldwide	HSA00310_LYSINE_DEGRADATION	Genes involved in lysine degradation	1.88*	3.38*	4.08**
		HSA00534_HEPARAN_SULFATE_BIOSYNTHESIS	Genes involved in heparan sulfate biosynthesis	1.82*	2.93*	3.69***
		HSA04514_CELL_ADHESION_MOLECULES	Genes involved in cell adhesion molecules (CAMs)	1.23**	1.28*	1.54*
	AWE	ST_MYOCYTE_AD_PATHWAY	Cardiac myocytes have a variety of adrenergic receptors that induce subtype-specific signaling effects.	1.60*	2.42***	3.58**
Chemical and Genetic Perturbations	Worldwide	BRCA1_OVEREXP_PROSTATE_DN	Down-regulated with stable, ectopic overexpression of BRCA1 in human prostate cancer cell lines	2.01***	3.24***	4.31**
		CORDERO_KRAS_KD_VS_CONTROL_UP	Genes upregulated in kras knockdown vs control in a human cell line	1.46***	2.08***	2.74***
		NGUYEN_KERATO_DN	Genes concomitantly modulated by activated Notch1 in mouse and human primary keratinocytes	1.40*	1.90*	2.50**
		SHEPARD_BMYB_MORPHOLINO_UP	Genes upregulated in bmyb morpholino knockdown vs control in zebra fish	1.28**	1.56***	1.44*
	AEA	BREASTCA_TWO_CLASSES	Gene set that can be used to differentiate BRCA1-linked and BRCA2-linked breast cancers	1.48**	2.45**	3.49**
		CMV_HCMV_TIMECOURSE_6HRS_DN	Down-regulated in fibroblasts following infection with human cytomegalovirus	2.20*	3.59*	6.03**
		CORDERO_KRAS_KD_VS_CONTROL_UP	Genes upregulated in kras knockdown vs control in a human cell line	1.34***	2.11***	2.24***
		ET743PT650_COLONCA_DN	Downregulated by both Et-743 and Pt-650 in HCT116 cells	1.32*	1.75*	1.85*
		FLECHNER_KIDNEY_TRANSPLANT_WELL_PBL_DN	Genes downreglated in peripheral blood lymphocytes (PBLs) of immunosuppressed patients with a well functioning kidney transplant	1.84***	3.37**	5.10**
		HDACI_COLON_BUT24HRS_UP	Upregulated by butyrate at 24 hrs in SW260 colon carcinoma cells	1.61**	2.30**	2.88**
		IRS1_KO_ADIP_UP	Up-regulated in brown preadipocytes from Irs1-knockout mice, which display severe defects in adipocyte differentiation	1.43**	1.60*	2.07*
		PENG_LEUCINE_UP	Genes upregulated in response to leucine starvation	1.58**	2.01*	2.40**
		STRESS_ARSENIC_SPECIFIC_UP	Genes up-regulated 4 hours following arsenic treatment that discriminate arsenic from other stress agents	1.43**	1.86*	2.51**
		TPA_SENS_LATE_DN	Downregulated by TPA at two consecutive timepoints between 12-48 hrs in sensitive HL-60 cells	1.27*	1.89***	2.11***
		UVC_LOW_C1_DN	Down-regulated at 6 hours following treatment of WS1 human skin fibroblasts with UVC at a low dose (10 J/m^2)	2.37**	4.56***	4.58*
		UVC_TTD-XPCS_COMMON_DN	Down-regulated at any timepoint following treatment of both XPB/CS and XPB/TTD fibroblasts with 3 J/m^2 UVC	1.22*	1.57**	1.65*
		UVC_XPCS_8HR_DN	Down-regulated at 8 hours following treatment of XPB/CS fibroblasts with 3 J/m^2 UVC	1.18***	1.43**	1.63***
		UVC_XPCS_ALL_DN	Down-regulated at any timepoint following treatment of XPB/CS fibroblasts with 3 J/m^2 UVC	1.16**	1.41**	1.57***
	AWE	BRUNO_IL3_DN	Down-regulated in cells undergoing IL-3-dependent proliferative self-renewal	1.54***	2.47***	2.74***
		EGF_HDMEC_UP	Up-regulated in human dermal (foreskin) microvascular endothelial cells that were stimulated to proliferate with prolonged EGF treatment	1.81**	2.88**	5.34***
		FLECHNER_KIDNEY_TRANSPLANT_WELL_PBL_UP	Genes upreglated in peripheral blood lymphocytes (PBLs) of stable, immunosuppressed patients with a well functioning kidney transplant	1.74***	2.29***	2.58**
		HDACI_COLON_SUL48HRS_UP	Upregulated by sulindac at 48 hrs in SW260 colon carcinoma cells	1.45**	2.10*	2.52*
		HINATA_NFKB_UP	Genes upregulated by NF-kappa B	1.30*	1.96*	2.37**
Symbols *, ** and *** denote support from >95%, >97.5% and >99% of bootstrap replicate, respectively
