# Supplementary material for: Adaptations to Climate-Mediated Selective Pressures in Humans
Source: PLoS Genet. 2011 Apr 21;7(4):e1001375. doi: 10.1371/journal.pgen.1001375 (PMC3080864; doi:10.1371/journal.pgen.1001375)
Supplement: Table S4 — Numbers of SNPs in each category (genic, NS, non-genic) and in each population set. (0.02 MB XLS) [file pgen.1001375.s011.xls]

## Sheet: Sheet1
Supplementary Table 4. Numbers of SNPs in each category (genic, NS, non-genic) and in each population set.
	all SNPs	nonsynonymous	genic	non-genic
worldwide	623304	5416	269150	205588
AWE	541145	4738	232681	178811
AEA	574661	4781	246357	191392
